# Supplementary material for: The Evaluation of Roasted Lentils (L. culinaris L.) Quick Meals as An Alternative to Meat Dishes
Source: Foods. 2023 Dec 27;13(1):99. doi: 10.3390/foods13010099 (PMC10778251; doi:10.3390/foods13010099)
Supplement: Supplementary file 1 [file foods-13-00099-s001.zip]

Archive with 1 entries (1 files):
- foods-2764891-supplementary.pdf
